# Supplementary material for: Type 2 Diabetes Mellitus, Non-Alcoholic Fatty Liver Disease, and Metabolic Repercussions: The Vicious Cycle and Its Interplay with Inflammation
Source: Int J Mol Sci. 2023 Jun 2;24(11):9677. doi: 10.3390/ijms24119677 (PMC10254034; doi:10.3390/ijms24119677)
Supplement: Supplementary file 1 [file ijms-24-09677-s001.zip]

Archive with 1 entries (1 files):
- ijms-2394791-supplementary.pdf
